# Supplementary material for: Lymphoid Organ Architecture and Hematopoiesis Disruption in Spinal Muscular Atrophy: Therapeutic Rescue by SMN Restoration
Source: Int J Mol Sci. 2026 Jan 27;27(3):1274. doi: 10.3390/ijms27031274 (PMC12897893; doi:10.3390/ijms27031274)
Supplement: Supplementary file 1 [file ijms-27-01274-s001.zip]

Archive with 1 entries (1 files):
- ijms-4050976-supplementary.pdf
